# Supplementary material for: Retention among transgender women treated with dolutegravir associated with tenofovir/lamivudine or emtricitabine in Argentina: TransViiV study
Source: PLoS One. 2023 Jan 20;18(1):e0279996. doi: 10.1371/journal.pone.0279996 (PMC9858466; doi:10.1371/journal.pone.0279996)
Supplement: S3 File — (XLSX) [file pone.0279996.s003.xlsx]

## Sheet: Hoja1
A_PROC_id	A_PROC_enrolled	A_PROC_ret	A_PROC_vir_supr	A_PROC_age	A_PROC_unst_h_BSL	A_PROC_vih_copies_higher_100_BSL	A_PROC_vih_copies_higher_100_W48	A_PROC_cd4_less_200_BSL	A_PROC_cd4_less_200_W48
1	Yes	No		22	Yes	Yes		Yes
2	Yes	No		22	No	Yes		No
3	Yes	Yes	Yes	22	No	No	No	No	No
4	Yes	Yes	Yes	22	No	Yes	No	No	No
5	Yes	No		23	No	No		No
6	Yes	No		23	Yes	No		No
7	Yes	No		23	No	No		No
8	Yes	No		23	No	No		Yes
9	Yes	Yes	Yes	23	Yes	No	No	No	No
10	Yes	No		24	Yes	No		No
11	Yes	Yes	Yes	24	No	No	No	Yes	No
12	Yes	Yes	Yes	24	Yes	No	No	No	No
13	Yes	No		25	No	No		No
14	Yes	Yes	No	25	Yes	No		No
15	Yes	Yes	Yes	25	Yes	No	No	No	No
16	Yes	Yes	Yes	25	Yes	No	No	No	No
17	Yes	No		26	No	No		No
18	Yes	Yes	Yes	26	Yes	No	No	No	No
19	Yes	Yes	Yes	26	Yes	Yes	No	No	No
20	Yes	Yes	Yes	26	Yes	No	No	No	No
21	Yes	Yes	Yes	26	Yes	Yes	No	Yes	No
22	Yes	Yes	Yes	26	Yes	No	No	No	No
23	Yes	Yes	Yes	27	No	Yes	No	No	No
24	Yes	Yes	Yes	27	Yes	Yes	No	No	No
25	Yes	Yes	Yes	27	Yes	Yes	No	No	No
26	Yes	Yes	Yes	27	Yes	No	No	No	No
27	Yes	Yes	Yes	27	Yes	No	No	No	No
28	Yes	Yes	Yes	27	Yes	No	No	No	No
29	Yes	Yes	Yes	28	Yes	No	No	No	No
30	Yes	Yes	Yes	28	Yes	No	No	No	No
31	Yes	Yes	Yes	28	Yes	Yes	No	Yes	No
32	Yes	Yes	No	28	Yes	Yes	No	No	No
33	Yes	Yes	Yes	28	Yes	Yes	No	No	No
34	Yes	No		29	Yes	No		No
35	Yes	No		29	No	No		No
36	Yes	No		29	No	No		No
37	Yes	Yes	Yes	29	No	Yes	No	No	No
38	Yes	Yes	Yes	29	No	No	No	No	No
39	Yes	Yes	Yes	31	No	Yes	No	No	No
40	Yes	Yes	Yes	31	No	No	No	No	No
41	Yes	Yes	Yes	31	No	Yes	No	No	No
42	Yes	Yes	Yes	31	Yes	Yes	No	No	No
43	Yes	Yes	Yes	31	Yes	Yes	No	No	No
44	Yes	Yes	Yes	31	Yes	No	No	No	No
45	Yes	Yes	Yes	31	Yes	Yes	No	No	No
46	Yes	Yes	Yes	32	No	Yes	No	Yes	No
47	Yes	Yes	No	33	No	No		Yes
48	Yes	Yes	Yes	33	Yes	No	No	No	No
49	Yes	Yes	Yes	34	No	No	No	No	No
50	Yes	Yes	Yes	34	No	Yes	No	Yes	No
51	Yes	No		35	No	No		No
52	Yes	Yes	Yes	36	No	Yes	No	Yes	No
53	Yes	Yes	Yes	37	Yes	Yes	No	No	No
54	Yes	Yes	Yes	38	No	Yes	No	No	No
55	Yes	Yes	Yes	39	No	Yes	No	Yes	No
56	Yes	Yes	Yes	42	No	No	No	No	No
57	Yes	No		43	No	Yes		Yes
58	Yes	Yes	Yes	43	No	Yes	No	Yes	Yes
59	Yes	Yes	Yes	44	Yes	No	No	No	No
60	Yes	Yes	Yes	46	No	No	No	No	No
61	Yes	Yes	Yes	48	Yes	No	No	No	No
